# Supplementary material for: Addition of Copper Chloride and Zinc Chloride to Liquid-Stored Pig Semen Reduces Bacterial Growth Without Impairing Sperm Quality
Source: Int J Mol Sci. 2026 Jan 13;27(2):773. doi: 10.3390/ijms27020773 (PMC12840984; doi:10.3390/ijms27020773)
Supplement: Supplementary file 1 [file ijms-27-00773-s001.zip]

Archive with 1 entries (1 files):
- ijms-3782739-supplementary.pdf
